# Supplementary material for: Mutation of BAM2 rescues the sunn hypernodulation phenotype in Medicago truncatula, suggesting that a signaling pathway like CLV1/BAM in Arabidopsis affects nodule number
Source: Front Plant Sci. 2024 Jan 11;14:1334190. doi: 10.3389/fpls.2023.1334190 (PMC10808729; doi:10.3389/fpls.2023.1334190)
Supplement: Supplementary file 6 [file Table_2.xlsx]

## Sheet: Primers for BAM chapter
Primer sets to screen through TNT-1 insertion mutants
Gene ID	wt primers	Primer seq 5'-3;	TNT-1 pool for mutant	primers for TNT-1 amplification	Tm
BAM1 Medtr4g097880	F-3256	TGCACTTTCTGGGTCGCTTACAT	NF2153	F-1925	57C
BAM1 Medtr4g097880	R-3257	TCTCCCAAATCTGCAACACTTCAA	NF2153	R-3257	57C
BAM2Medtr5g014700	F-3258	CGTGCACTTCTCTCTTTCCG	NF7126	F-1925	57C
BAM2Medtr5g014700	R-3259	GAGAGGTTGAGGAGACGGAG	NF7126	R-3259	57C
BAM3 Medtr5g090100	F-3260	CCCTCTTGGTGTCACTGAGT	NF2071	F-1925	57C
BAM3 Medtr5g090100	R-3261	ACCACAGTTTGCAAGATCAAGA	NF2071	R-3261	57C
BAM4Medtr3g449390	F-3262	TGTGACCATACCATTACCAACA	NF2835	F-1925	57C
BAM4Medtr3g449390	R-3263	TCCAACACTTCAAGCTCTTTCA	NF2835	R-3262	57C
BAM5 Medtr2g005810	F-3264	TGGTAAAATCCCTGGCGAGT	NF2488R	F-1925	57C
BAM5 Medtr2g005810	R-3265	GTCAAGGTAGAGCAAGTTTGTCA	NF2488R	R-3265	57C
MtSUNN	CLV-J	ATTACACAAAGATTATACTCCACT	NF2262	F-1925	57C
MtSUNN	31B9L-A	CTCCCCTGAGAGTCCGTTGAT	NF2262	R-31B9L-A	57C
qPCR primer sets
Gene ID	Primer name	Primer seq 5'-3'	Tm
Medtr2g098180 (MtPLT1)	MtPLT1F	GGAACTTTTGGTACCGAGGAA	58C
Medtr2g098180 (MtPLT1)	MtPLT1R	TTTGCAGCACCTCCTCCTAT	55C
Medtr4g065370 (MtPLT2)	MtPLT2F	TCGAGAAAACGCGAAGAAAT	55C
Medtr4g065370 (MtPLT2)	MtPLT2R	GTTGCTGCTGCTGCTGTTAG	56C
Medtr5g031880 (MtPLT3)	MtPLT3F	TGACGTGGAAGCGATAATGA	56C
Medtr5g031880 (MtPLT3)	MtPLT3R	GTTGCTGCTGCTGCTGTTAG	60C
Medtr7g080460 (MtPLT4)	MtPLT4F	TCACGAGGTGCATCCATTTACCGA	61C
Medtr7g080460 (MtPLT4)	MtPLT4R	ACATCATATGCCTCTGCTGCCTCT	62C
Medtr5g081990 (MtWOX5)	MtWOX5F	CCGTAAGTCCAATGGTGGGT	59C
Medtr5g081990 (MtWOX5)	MtWOX5R	TCGTATATTGCAGGGTTTGCTG	59C
Medtr5g014700 (MtBAM2)	MtBAM2F	GTTCCCCGCTTATTGTTCATCG3’	58C
Medtr5g014700 (MtBAM2)	MtBAM2R	GGAAACCAGTTGGAGAATTTGG	56C
Medtr3g091400 (phosphatidylinositol 3- and 4-kinase family member)	MtPIK	GCAGATAGACACGCTGGGA	57C
Medtr3g091400 (phosphatidylinositol 3- and 4-kinase family member)	MtPIK	AACTCTTGGGCAGGCAATAA	57C
Overlap PCR primer sets for overexpression constructs
Gene ID	Primer name	Primer seq 5'-3'	Tm
BAM1 Medtr4g097880	F- 3405	ATGCTTCCCTTTCTACCACTC	60C
BAM1 Medtr4g097880	R-3405	ACTTTCCAATCTCAGCAGGGATTTTACCT	60C
BAM1 Medtr4g097880	F-3406	ACTAGTCCTAAAGATCTTCTTAGCATATGA	61C
BAM1 Medtr4g097880	R-3406	CACAAGTGTTCAAAAGCTTATACTTGATGGT	61C
BAM2Medtr5g014700	F-3407	ATGCGTTTCCTTCTTCTCCTT	59C
BAM2Medtr5g014700	R-3407	CTTGCATTTACTAATCTCCGGTGCAATCG	59C
BAM2Medtr5g014700	F-3408	GGTACCTCAAATGCTTAGGAGATCCGG	60C
BAM2Medtr5g014700	R-3408	GGTTGCAACAGCTTTCAAAGATTGATTTT	61C
BAM3 Medtr5g090100	F-3403	ATGGATACTCCTAGTTTCACC	62 C
BAM3 Medtr5g090100	R-3403	CCTGAGAATGTTCTTCAACTTTCCTATATCTG	62 C
BAM3 Medtr5g090100	F-3404	TTACACTTGAAATATATTTGGTTG	56C
BAM3 Medtr5g090100	R-3404	AGATTCTGCTTCTTCATGGAAATAGATTCTCA	57C
